# Supplementary material for: Menthol-Induced Chirality in Semiconductor Nanostructures: Chiroptical Properties of Atomically Thin 2D CdSe Nanoplatelets Capped with Enantiomeric L-(−)/D-(+)-Menthyl Thioglycolates
Source: Nanomaterials (Basel). 2024 Nov 28;14(23):1921. doi: 10.3390/nano14231921 (PMC11643598; doi:10.3390/nano14231921)
Supplement: Supplementary file 1 [file nanomaterials-14-01921-s001.zip]

Archive with 1 entries (1 files):
- nanomaterials-3331340-supplementary.pdf
